# Supplementary material for: Toward Early and Objective Hand Osteoarthritis Detection by Using EMG during Grasps
Source: Sensors (Basel). 2023 Feb 22;23(5):2413. doi: 10.3390/s23052413 (PMC10006890; doi:10.3390/s23052413)
Supplement: Supplementary file 1 [file sensors-23-02413-s001.zip]

Archive with 1 entries (1 files):
- sensors-2200925-supplementary.pdf
